# Supplementary material for: Interactions of Vallisneria natans and Iron-Oxidizing Bacteria Enhance Iron-Bound Phosphorus Formation in Eutrophic Lake Sediments
Source: Microorganisms. 2022 Feb 11;10(2):413. doi: 10.3390/microorganisms10020413 (PMC8879316; doi:10.3390/microorganisms10020413)
Supplement: Supplementary file 1 [file microorganisms-10-00413-s001.zip]

Archive with 1 entries (1 files):
- microorganisms-1554601-supplementary.pdf
